# Supplementary material for: Gastroprotective Effects of Ganoderma lucidum Polysaccharides with Different Molecular Weights on Ethanol-Induced Acute Gastric Injury in Rats
Source: Nutrients. 2022 Apr 1;14(7):1476. doi: 10.3390/nu14071476 (PMC9002462; doi:10.3390/nu14071476)
Supplement: Supplementary file 1 [file nutrients-14-01476-s001.zip]

Archive with 1 entries (1 files):
- nutrients-1624221-supplementary.pdf
